# Supplementary material for: Construction of Recombinant Human GM-CSF and GM-CSF-ApoA-I Fusion Protein and Evaluation of Their Biological Activity
Source: Pharmaceuticals (Basel). 2021 May 13;14(5):459. doi: 10.3390/ph14050459 (PMC8152757; doi:10.3390/ph14050459)
Supplement: Supplementary file 1 [file pharmaceuticals-14-00459-s001.zip]

Archive with 1 entries (1 files):
- pharmaceuticals-1192106-supplementary.pdf
